# Supplementary material for: Synthesis, Structure, and Electrochemical Properties of 2,3,4,5-Tetraphenyl-1-Monophosphaferrocene Derivatives
Source: Molecules. 2023 Mar 8;28(6):2481. doi: 10.3390/molecules28062481 (PMC10056091; doi:10.3390/molecules28062481)
Supplement: Supplementary file 1 [file molecules-28-02481-s001.zip]

Archive with 1 entries (1 files):
- molecules-2222464-supplementary.pdf
